# Supplementary material for: Breeding oat for resistance to the crown rust pathogen Puccinia coronata f. sp. avenae: achievements and prospects
Source: Theor Appl Genet. 2022 Jun 4;135(11):3709–34. doi: 10.1007/s00122-022-04121-z (PMC9729147; doi:10.1007/s00122-022-04121-z)
Supplement: Supplementary file 1 — Supplementary file1 (XLSX 42 KB) [file 122_2022_4121_MOESM1_ESM.xlsx]

## Sheet: Sheet1
ESM1. Markers associated with designated (catalogued) genes conferring resistance to Puccinia coronta f. sp. avene in oat. GrainGenes was used to identify sequence accession of probe andtop 3 BLAST hits (E value < 10-5) physical positions in the chromosome assembly PepsiCo OT3098 Hexaploid Oat v2 pseudomolecules (2021)
Original study										PepsiCo OT3098 v2 BLAST
Gene associated		Carrier	Reference	Population ID1	Population Type	Probe	Genetic distance from Pc gene	Marker type	Comparitive mapping (Refrence study)2	Sequence Accession	No. hits	Query coverage (%)	Total Score	E value	Identity (%)	Chromosome	Start (Mbp)	Stop (Mbp)
Pc38		Pendek38	Wight et al. (2004)	Pendek4838	F2:3 RILs	cdo673b	2 cM	RFLP	KO_17 (6.46 cM)d	BE439193	3	84	422	2.82x10-103	99	2A	411.011	411.011
												84	412	1.46x10-100	98	7D	403.768	403.769
												84	372	1.05x10-89	94	4C	131.979	131.979
						cdo341	2 cM	RFLP	KO_17 (5.94cM)d	BE439188	3	96	676	4.61x10-172	100	2D	29.543	29.5426
												96	568	9.52x10-143	94	7D	28.7724	28.772
												96	462	5.63x10-114	83	7A	112.625	112.625
						cdo1199b	2 cM	RFLP	KO_17 (15.2 cM)d	BE439152	3	100	546	6.68x10-137	100	4C	219.855	219.855
												100	469	9.93x10-116	94	7D	341.081	341.082
												100	469	9.93x10-116	94	7A	439.372	439.373
						cdo608b	2 cM	RFLP	KO_17 (5.28 cM)d	CN180778	19	100	2164	0	98	5D	18.2369	18.2382
												100	1752	0	98	5A	49.0289	49.0302
												98	1619	0	94	4C	604.728	604.73
						cdo1467a	2 cM	RFLP	KO_17 (6.91 cM)d	BE439161	3	100	580	4.92x10-146	93	7A	84.9143	84.9139
												100	526	2.23x10-131	91	7D	4.07562	4.0753
												100	506	6.00x10-126	88	5C	576.012	576.012
						isu1146bdi	2 cM	RFLP	KO_17 (6.91 cM)d	CN180780	3	100	1488	0	99	7D	4.07463	4.07562
												100	1365	0	94	7A	84.9132	84.9143
												100	1286	0	92	5C	576.012	576.013
						cdo1340	2 cM	RFLP	KO_17 (10.7 cM)d	CN180769	3	100	1632	0	99	7D	183.508	183.507
												100	1622	0	98	7A	292.983	292.982
												94	969	0	83	7C	273.839	273.839
						wg420a	2 cM	RFLP	KO_17 (6.62 cM)d	CN180784	9	94	9645	0	80	7D	433.426	520.326
												94	2162	0	76	6C	2.65802	39.5861
												93	571	1.35x10-120	70	4D	25.089	443.2
						CDO113	4 cM	SCAR	KO_22_44+18 (68 cM)d	BE439054	3	100	310	1.04x10-39	90	4D	355.032	355.033
												99	296	3.64x10-39	88	4A	398.874	398.875
												94	150	6.17x10-30	91	3C	617.779	617.779
		Dumont		OT328Du		cdo1385c	7cM	RFLP	KO_7_10_28 (78.9cM)d	BE439299	11	94	1868	2.29x10-176	95	Un	42.6706	52.3597
												91	506	7.02x10-126	89	1C	89.016	89.0164
												50	278	5.41x10-64	90	4C	526.022	526.023
Pc39		AC Assiniboia, AC Medallion	Zhao et al. (2020a)	AsbMN, MedMN	F8:9 RILs, F6:7 RILs	avgbs_126086.1.41	1.7 cM, 0.4 cM	SNP	Mrg11 (1D) (3.7 cM)h	avgbs_126086.1.41	2	100	108	7.32x10-19	93	4C	5.04532	5.04538
												100	108	7.32x10-19	93	6A	428.887	428.887
						GMI_ES15_c276_702	0.3 cM, 0.4 cM			GMI_ES15_c276_702	2	100	234	1.21x10-52	98	6A	435.941	435.941
												100	193	3.03x10-41	91	5D	486.95	486.95
						GMI_ES01_c12570_390	co-segregating			GMI_ES01_c12570_390	3	83	199	7.13x10-43	99	4C	1.94538	1.94528
												83	199	7.13x10-43	99	6A	433.39	433.39
												83	137	4.81x10-26	87	5D	484.613	484.614
		Celer	Sowa and Paczos-Grzeda (2020)	CelerSTH9210	F2 and F2:3 RILs	oPt-17172	5.3cM	DArT	Mrg11 (3.7-6.7 cM)h	oPt-17172	4	100	1044	0	100	4C	2.26099	2.26151
												68	587	4.16x10-124	83	6A	432.909	433.097
												98	785	3.00x10-94	76	5D	484.202	484.202
						SCAR_RAPD_H11	2.2 cM	SCAR		SCAR_RAPD_H11	1	87	1512	7.52x10-144	82	5D	494.951	495.004
						3456272	10.3 cM	DArT		3456272	1	62	135	5.89x10-8	91	6A	440.149	440.206
						3454401	12 cM			3454401	1	99	64	7.18x10-7	79	6A	440.149	440.149
						3456624	0.37 cM			3456624	1	100	84	2.7x10-12	81	6A	434.057	434.057
		-	McNish et al. (2020)	UMOF	GWAS panel	avgbs_120698.1.15	-	SNP	Mrg05 (10cM)h	avgbs_120698.1	1	100	125	3.32×10-23	98	6A	4.29622	4.29628
Pc39, Pc71		Pendek39	Wight et al. 2004, Bush and Wise (1998)	Pendek3948, D526BC	F2:3 RILs, BC1F2	umn5032	co-segregating, 2.6 cM	RFLP	KO_37d, LG 11b	CL524684	2	64	9302	0	92	6A	440.093	440.093
												5	104	3.82x10-16	88	2D	479.149	479.149
		Pendek39 and OT328Du, C237-89	Wight et al. 2004, Bush and Wise (1998)	Pendek3948 and OT328Du, D526BC		ISU2287	co-segregating and 6 cM, 3.1 cM	RFLP	KO_37d , LG 11b	CN180782	12	100	1073	0	99	4A	409.046	409.047
												100	1038	0	97	4D	364.026	364.026
												79	721	0	93	3C	632.503	632.504
Pc71		C237-89	Bush and Wise (1998)	D526BC	BC1F2	CDO783	0.2 cM	RFLP	LG 11b	BE439158	3	100	819	6.92x10-157	90	4C	6.19586	6.21109
												100	820	6.92x10-157	86	6A	427.078	427.89
												100	787	1.86x10-113	83	5D	477.128	477.151
						BCD1270	0.4 cM	RFLP	LG 11b	BE438937	3	74	203	4.46×10-24	84	6A	420.032	420.033
												75	205	1.56×10-23	84	5D	467.255	467.255
												74	198	1.90×10-22	83	4C	15.7675	15.7678
						CDO665	1.1 cM	RFLP	LG 11b	BE439169	3	100	620	5.64×10-126	99	5D	459.509	459.509
												99	554	2.10×10-112	95	6A	414.821	414.821
												99	539	4.63×10-108	94	4C	21.4018	21.4022
		-	Esvelt Klos et al. (2017)	CORE	GWAS panel	GMI_DS_LB_270	-	SNP	Mrg05 (135.5 cM)g	GMI_DS_LB_270	3	100	239	9.91×10-54	99	4C	6.07542	6.07554
												100	239	9.91×10-54	99	6A	427.994	427.994
												100	239	1.38×10-45	94	5D	477.433	477.433
Pc53	PcKM	6-112-1-15	Admassu-Yimer at al. (2018a)	Pc53Pc50	F5:6 RILs	GMI_ES15_c12065	9 cM	SNP	Mrg08 (70.4 cM)g	GMI_ES15_c12065_114	3	100	239	9.91×10-54	99	2D	195.668	195.668
												100	218	2.66x10-48	95	2A	404.904	404.904
												100	192	3.03×10-41	90	2C	560.383	560.383
						GMI_ES17_c19330	9 cM	SNP	Mrg08 (70.2 cM)g	GMI_ES17_c19330_272	6	79	184	4.50x10-39	97	3D	355.071	355.071
												79	294	1.91×10-37	92	4A	182.565	379.92
												77	158	5.14×10-32	93	6D	144.42	144.42
						GMI_ES_LB_11757	13.8 cM	SNP	Mrg08 (112.5 cM)g	GMI_ES_LB_11757	7	100	239	9.91×10-54	99	2D	136.808	136.808
												100	219	2.66x10-48	95	3D	347.049	347.049
												100	488	1.68x10-44	86	5A	10.4905	431.093
						GMI_ES15_c3200	13.8 cM	SNP	Mrg08 (109.2 cM)g	GMI_ES15_c3200_563	9	100	234	1.21×10-52	98	2D	143.14	143.14
												100	214	3.24×10-47	95	2A	346.623	346.623
												93	196	2.49×10-42	94	2C	496.14	496.14
						GMI_ES02_c14533	co-segregating	SNP	Mrg08 (80.2)g	GMI_ES02_c14533_567	6	100	234	1.21x10-52	98	2D	180.486	180.486
												100	224	6.25x10-50	96	2C	542.19	542.19
												100	316	3.24x10-7	89	2A	372.77	388.271
						GMI_GBS_821	13.8 cM	SNP	Mrg08 (112.5 cM)g	GMI_GBS_821	22	100	4395	3.32x10-23	93	2D	-	-
												75	5832	8.35x10-12	92	4D	-	-
												77	7034	8.35x10-12	92	4A	-	-
Pc45		Morton, Kame, OT3060	Gnanesh et al. (2015)	OT3019Morton, WeaverKame, OT9001OT3060	F5:6 RILs	I05-0874-KOM16c1 (PcKMSNP1)	co-seg, 2.2 cM, co-seg	RAPD	chr 12D (66.5 cM)f, Mrg08 (80.2 - 81.4 cM)g	I05-0874-KOM16c1 (PcKMSNP1)	22	100	156581	0	73	2D	-	-
												48	132943	1.33x10-160	73	4C	-	-
												50	148502	1.33x10-160	73	5D	-	-
		Cav5050	Kebede et al. (2019)	MorganPc45, KasztanPc45	F2:3 RILs
						Avgbs2_172881.1	co-segregating	SNP	-	Avgbs2_172881.1	2	91	118	1.45x10-21	100	2D	180.004	180.004
												91	91	5.79x10-14	91	2A	387.643	387.643
Pc48		Pendek48	Wight et al. (2004)	Pendek3948	F2:3 RILs	umn401	6 cM	RFLP	KO _22_44+18 (72 cM)d	CK780289	6	99	1270	2.18×10-153	98	4A	284.618	405.953
												99	1412	9.25×10-152	96	4D	309.482	448.961
												99	1007	9.26×10-133	96	7C	54.2658	54.2676
						cdo1471	6 cM	RFLP	KO _22_44+18 (70 cM)d	CN180772	4	99	948	8.81×10-120	97	4D	301.501	301.502
												99	890	1.22x10-111	95	4A	275.92	275.921
												84	932	1.01x10-93	85	7C	65.7939	65.8446
						bcd1643c	6 cM	RFLP	KO _22_44+18 (77.5 cM)d	BE438817	3	82	561	9.63x10-106	92	4D	306.626	306.626
												82	541	2.12x10-101	91	4A	281.706	281.706
												82	816	1.34x10-97	87	7C	58.2391	479.673
						aco165rv	6 cM	RFLP	KO _22_44+18 (59 cM)d	CN180765	5	99	1162	0	96	7C	52.9819	52.9827
												99	1055	0	93	4D	311.456	311.457
												99	1050	0	93	4A	285.748	285.749
		-	Esvelt Klos et al. (2017)	CORE	GWAS panel	GMI_DS_LB_6135	-	SNP	Mrg20 (122.8 cM)g	GMI_DS_LB_6135	5	100	399	7.00x10-97	99	4D	311.459	311.459
												100	491	7.00x10-97	94	4A	285.751	339.534
												99	336	4.72x10-80	92	7C	52.9803	339.534
		-	McNish et al. (2020)	UMOF		avgbs_51923.1.27	-	SNP	Mrg20 (63 cM)h	avgbs_51923.1	1	100	125	3.32×10-23	98	4A	269.465	269.465
Pc54		Pc54	Admassu-Yimer et al. (2022)	Pc54Otana, Pc54Pc96	F5:6 RILs	GMI_ES22_c2813_554	-	SNP	Mrg02 (87.3cM)g	GMI_ES22_c2813	2	100	752	3.95×10-46	91	7D	465.109	494.022
												100	312	1.06×10-40	85	6C	5.7854	5.8761
						GMI_ES03_c95_413	-	SNP	Mrg02 (84.6cM)g	GMI_ES03_c95	4	100	479	9.92×10-35	98	7D	462.939	490.417
												100	364	9.92×10-35	94	6C	7.42522	206.502
												100	398	3.04×10-22	82	6A	20.4291	20.6864
						GMI_ES15_c15279_258	-	SNP	Mrg02 (87.3cM)g	GMI_ES15_c15279	2	100	1182	6.55×10-91	89	7D	461.451	489.347
												100	475	1.65×10-60	82	6C	8.51951	8.51995
Pc58	Pc58a	TAM O-301	Hoffman et al. (2006), Jackson et al. (2008)	OgleTAM	F6:7 RILs, F6:9 RILs	cdo545b	8.4 cm, 6.9 cM	RFLP	OT-32 (7.2 cM)c	BE439189	3	99	449	9.60x10-58	97	7D	520.058	520.058
												99	444	4.08x10-56	97	7A	54.1518	54.1521
												99	312	2.12x10-34	87	5C	602.51	602.51
			Hoffman et al. (2006), Jackson et al. (2008)		F6:7 RILs, F6:9 RILs	PSR160B	4.5 cM, 3.9 cM	RFLP	OT-32 (4.2 cM)c	PSR160	3	65	437	7.15x10-107	94	7A	50.0288	50.0291
												64	428	1.06x10-104	94	7D	523.279	523.28
												64	413	2.34x10-100	93	5C	611.046	611.047
		Differential lines Pc14, 38, 53, 57, 58, 59, 61, 63 (Carson 2011)	Esvelt Klos et al. (2017)	CORE	GWAS panel	GMI_GBS_94371	10 cM	SNP	Mrg02 (28 cM)g	GMI_GBS_94371	2	100	125	3.32x10-23	98	7D	511.399	511.399
												95	68	5.27x10-8	76	7A	64.4463	64.4464
	Pc58c, Pc58a	TAM O-301	Hoffman et al. (2006), Jackson et al. (2008)	OgleTAM	F6:7 RILs, F6:9 RILs	PSR637	3.1 cM, 0.3 cM	RFLP	OT-32 (0.0 cM)c	PSR637	5	27	104	1.67x10-16	71	2D	280.198	280.199
												33	91	1.05x10-12	69	2C	150.564	150.564
												32	88	3.67x10-12	69	4A	408.344	408.344
	Pc58b		Hoffman et al. (2006)		F6:7 RILs	RZ516D	4.6 cM	RFLP	OT-33c	AA231792	3	25	74	1.27x10-8	75	7D	509.73	509.73
												25	74	1.27x10-8	75	7A	67.068	67.0681
												29	65	6.57x10-6	72	5C	595.942	595.942
Pc68		AC Assiniboia	Chen et al. (2006)	MS68S42, AsbMN	F2:3, F7:9 RILs	CDO309	6.7 cM, 4.2 cM	RFLP	LG 4c, KO 4_12d	CDO309_WHE05D11.s1	9	100	853	0	97	1D	376.84	376.841
												99	1282	0	83	7A	4.1014	158.319
												72	520	1.35x10-129	92	3D	469.918	469.919
		UFRGS8	Esvelt Klos et al. (2017)	CORE	GWAS panel	Avgbs_228849	-	SNP	Mrg19 (70.1 cM)g	avgbs_228849	4	86	107	2.55x10-18	98	3D	470.134	470.134
												86	72	4.33x10-9	85	7C	17.6482	17.6483
												83	68	5.27x10-8	84	2C	554.356	554.356
		-				UMN214A	-	RFLP	Mrg19g	CK780254	7	100	5165	0	82	3D	450.844	479.793
												100	3217	0	78	1D	372.083	394.101
												100	4107	0	84	Un	15.6414	15.6741
Pc91		HiFi	McCartney et al. (2011)	CDC Sol-FiHiFi	F7:8 RILs	oPt-0350	1.2 cM	DArT	KOD_1_3_38_X3e, KOD_1_3_38_break-pointe, KOD_1_3_38_X1e	oPt-0350-cdc	2	100	450	1.50x10-46	80	1A	419.733	419.808
		Stainless	Gnanesh et al. (2013)	MorganStainless	F2		1.9 cM		7C-17A (71 cM)f
		Stainless		BetaniaStainless	F2		co-seg					100	397	2.90x10-30	80	2D	52.4228	52.4837
		CDCMorrison		MorganCDCMorrison	F2
		HiFi		CDC Sol-Fi HiFi	F7 RIL
		Amagalon	Rooney et al. (1994)	AmaSt1, AmaOgle1	BC1F6	UMN145	4.5 cM	RFLP	Chromsome 18a	UMN145	3	93	836	0	100	6C	605.525	605.526
												92	590	1.32x10-148	87	6A	285.028	285.028
												92	582	1.96x10-146	86	6D	246.916	246.917
		Differential lines Pc91 (Carson 2011)	Esvelt Klos et al. (2017)	CORE	GWAS panel	GMI_ES03_c2277_336	-	SNP	Mrg18 (67.7cM)g	GMI_ES03_c2277_336	1	100	239	9.91x10-54	99	1A	387.532	387.532
Pc92		Obee/Midsouth	Rooney et al. (1994)	ObMidSt1, ObMidOgle1	F2 RILs	OG176	13.6 cM	RFLP	-	-	-	-	-	-	-	-	-	-
Pc94		S42	Chong et al. (2004)	CalS42, MS68S42	F2:3 RILs	AF94a	0.9 cM, 3.4 cM	AFLP	-	AY084050.1	22	95	4836	0	73	1D	3.0444	473.3
												90	4238	0	69	7D	60.495	523.772
												90	1232	0	68	5C	38.3717	562.615
			Chen et al. (2007)	AsbS42, CalS42		Pc94-SNP1a	2.1 cM, 5.4 cM	SNP		Pc94-SNP1a	1	100	81	1.46x10-11	93	7D	484.995	484.995
Pc98		CAV 1979	Zhao et al. (2020b)	Pc98Bingo	F2:3 RILs	GMI_ES22_c3052_382_kom399	0.9 cM	SNP	Mrg20 (32 cM)g	GMI_ES22_c3052_382	5	100	239	9.91x10-54	99	Un	34.0077	34.0079
												100	239	9.91x10-54	99	4A	463.192	463.192
												90	131	2.05x10-24	79	6C	3.33179	3.33191
						GMI_ES14_lrc18344_662_kom398	0.3 cM	SNP	Mrg20 (29 cM)g	GMI_ES14_lrc18344_662	2	100	223	2.18x10-49	97	4D	407.115	407.115
												100	207	4.81x10-45	94	4A	456.839	456.839
				Pc98Kasztan	F2:3 RILs	GMI_DS_LB_6017_kom367	0.7 cM	SNP	Mrg20 (22cM)g	GMI_DS_LB_6017	4	100	622	7.00×10-97	82	4A	451.316	451.334
												100	1365	2.29×10-90	85	4D	402.218	447.295
												97	157	3.40×10-31	78	3D	135.823	135.823
						avgbs2_153634.1.59_kom410	0.3 cM	SNP	Mrg20 (33 cM)g	avgbs2_153634.1	3	100	221	6.01x10-20	91	4D	97.1507	410.364
												100	113	6.01x10-20	92	4A	461.226	461.226
												100	98	3.79x10-16	87	4C	219.221	219.221
The BLAST threshold parameter was established at 10−5, with only hits with E values below this cutoff considered as significant. Top three hits presented
Pedigree of population ID1:
AmaOgle1 ((Amagalon (PI 497742 (CI 8330/CW-57) x (Ogle-1 (Brave//Tyler/Egdolon 23)))
AmaSt1 ((Amagalon (CI 8330/CW-57) x (Starter-1 (DaF/3/Garland/Bur-nettV/Diana/CI 8344/4/Noble)))
AsbMN ((AC Assiniboia (90GC144/7*Robert) x (MN841801 (Florad/Coker 58-73/CI7558//Black Mesdag/Aberdeen 101)))
AsbS42 ((AC Assiniboia(90GC144/7*Robert) x (S42(Sun II*9/RL1697)))
BetaniaStainless ((SW Betania(SW 151-7-95/SW 52-95) x (Stainless(ND931475/AC Assiniboia//HiFi)))
CalS42 ((Calibre (Gemini/Clintford) x (S42 (Sun II*9/RL1697)))
CDC Sol-FiHiFi ((CDC Sol-Fi (N979-5-1/OT366) x (HiFi (Amagalon/4/M23/RL3038//Otana/3/Froker/RL3038//RL3038/Hudson/5/MN78142/4/W80-20/3/Hudson/Lang//Dal)))
CelerSTH9210 ((Celer (Góral/KR-KOR)) x (STH9210 ((STH212/STH13817)/(STH214/STH13827)))
CORE (Collaborative Oat Research Enterprise population) - 631 oat lines(Tinker et al., 2016)
D526BC ((D526 (Lang*3/CIav9286) x (Lang (Tyler/Orbit)))
KasztanPc45 ((Kasztan (Dawid/CHD 1685/84) x (Pc45 (Pendek*4/CAV5050)))
MedMN ((AC Medallion (90GC144/7*Dumont) x (MN841801 (Florad/Coker 58-73/CI7558//Black Mesdag/Aberdeen 101)))
MorganCDCMorrison ((AC Morgan(OT526/OT763) x (CDC Morrison(CDC Sol-Fi/HiFi)))
MorganPc45 ((AC Morgan(OT526//Fidler/Cascade) x (Pc45 (Pendek*4/CAV5050)))
MorganStainless ((AC Morgan(OT526/OT763) x (Stainless(ND931475/AC Assiniboia//HiFi)))
MS68S42 ((Makuru-Sun II-Pc68 (Makuru*2//CAV4904/2*Sun II) x (S42 (Sun II*9/RL1697)))
ObMidOgle1 (PI 497874 (Obee/Midsouth) x (Ogle-1 (Brave//Tyler/Egdolon 23))
ObMidSt1 ((PI 497874 (Obee/Midsouth) x (Starter-1 (DaF/3/Garland/Bur-nettV/Diana/CI 8344/4/Noble)))
OgleTAM ((Ogle (Brave//Tyler/Egdolon 23) x (TAM O-301(AB555/3/ORA/63C3868-4-2//ORA/3*PI295919)))
OT3019Morton ((OT3019 (W97601/SA96482) x (Morton (ND880922/B605X)))
OT328Du ((OT328 (S79 107/Cascade) x (Dumont (Harmon HAM/Double Cross7)))
OT9001OT3060 ((OT9001 (SW96290/SW00263) x (OT3060 (OT3019/Morton)))
Pc53Otana ((Pc53 (Clinton/6-112-1-15) x (Otana (CI 5345/Zanster (CI 5345/2*Overland)))
Pc53Pc50 ((Pc53 (Clinton/6-112-1-15) x (Pc50 (CAV 2643/4*Pendek)))
Pc54Otana ((Pc54(Pendek*2/CAV 1832) x (Otana(CI 5345/Zanster (CI 5345/2*Overland)))
Pc54Pc96 ((Pc54(Pendek*2/CAV 1832) x (Pc96 (RL1730(Makuru/MG 85039))))
Pc98Bingo ((Pc98 (Harmon*2/CAV 1979) x (Bingo (STH 214 (Gramena/3/Dukat//Flamingsnowa/Swan)/STH 13827 (Bandicot/3/Kondradin//Flamingsnowa/Swan)))
Pc98Kasztan ((Pc98(Harmon*2/CAV 1979) x (Kasztan(Dawid/CHD 1685/84)))
Pendek3948 ((Pendek39 (CAV 5165 (F366)/4*Pendek)) x (Pendek48 ((Pendek*2/A. sterilis CAV 5401 (F158)))
Pendek4838 ((Pendek48 (Pendek*2/ A. sterilis CAV 5401 (F158)) x (Pendek38 (CAV 2648-4 (CW491-4)/4*Pendek)))
UMOF (University of Minnesota Oat Founder population) - 256 oat lines (McNish et al. 2022)
WeaverKame ((CDC Weaver (OT369/W95116) x (Kame (B605X/(Dane/Newdak)))
Reference for comparative map ID2:
aKanota monosomic - Jellen et al. (1993)
bKxO 1995 - O’Donoughue et al. (1995)
cOglexTAM 2001 - Portyanko et al. (2001)
dKxO 2003 - Wight et al. (2003)
eKxO 2009 - Tinker et al. (2009)
fConsensus 2013 - Oliver et al. (2013)
gConsensus 2016 - Chaffinet al. (2016)
hConsensus 2018 - Bekele et al. (2018)
